# Supplementary material for: New Insights into the Crystal Chemistry of FeB-Type Compounds: The Case of CeGe
Source: Materials (Basel). 2022 Dec 19;15(24):9089. doi: 10.3390/ma15249089 (PMC9784137; doi:10.3390/ma15249089)
Supplement: Supplementary file 1 [file materials-15-09089-s001.zip]

Archive with 1 entries (1 files):
- materials-2068093-supplementary.pdf
